# Supplementary material for: Repetitive, but Not Single, Mild Blast TBI Causes Persistent Neurological Impairments and Selective Cortical Neuronal Loss in Rats
Source: Brain Sci. 2023 Sep 8;13(9):1298. doi: 10.3390/brainsci13091298 (PMC10526452; doi:10.3390/brainsci13091298)
Supplement: Supplementary file 1 [file brainsci-13-01298-s001.zip]

Archive with 1 entries (1 files):
- brainsci-2561745-supplementary.pdf
